# Supplementary material for: Who is getting screened for diabetes according to body mass index and waist circumference categories in Peru? a pooled analysis of national surveys between 2015 and 2019
Source: PLoS One. 2021 Aug 27;16(8):e0256809. doi: 10.1371/journal.pone.0256809 (PMC8396776; doi:10.1371/journal.pone.0256809)
Supplement: S1 File — (DO) [file pone.0256809.s011.do]

use "D:\Box Sync\DHS\_Analysis\Glucose tests by BMI\all_endes_2021-03-20.dta"
svyset psu [pweight = sample_weight_15more], strata(stratum)


gen central_ob2 = .
replace central_ob2 = 1 if central_ob == "Yes"
replace central_ob2 = 0 if central_ob == "No"


svy: tab year
svy: tab sex
svy: mean age
svy: prop bmi_cat
svy: tab year bmi_cat, row
svy: prop central_ob2 if year == 2018
svy: prop central_ob2 if year == 2019
svy: prop test_gluc 
svy: tab year test_gluc, row


tab bmi_cat test_gluc if year == 2015, col 
svy: tab bmi_cat test_gluc if year == 2015, col 
tab bmi_cat test_gluc if year == 2016, col 
svy: tab bmi_cat test_gluc if year == 2016, col 
tab bmi_cat test_gluc if year == 2017, col 
svy: tab bmi_cat test_gluc if year == 2017, col 
tab bmi_cat test_gluc if year == 2018, col 
svy: tab bmi_cat test_gluc if year == 2018, col 
tab bmi_cat test_gluc if year == 2019, col 
svy: tab bmi_cat test_gluc if year == 2019, col 


tab central_ob2 test_gluc if year == 2018, col
svy: tab central_ob2 test_gluc if year == 2018, col
tab central_ob2 test_gluc if year == 2019, col
svy: tab central_ob2 test_gluc if year == 2019, col


svy: tab bmi_cat central_ob2, col


svy: tab bmi_cat test_gluc if sex == 1 & region == 1 & year == 2015, col


gen year_c = year - 2017
meglm test_gluc i.bmi_cat##c.year_c age i.sex || region:, family(poisson) link(log) eform
meglm test_gluc i.central_ob2##c.year_c age i.sex || region:, family(poisson) link(log) eform


svy: tab self_diab test_gluc if bmi_cat == 3 & year == 2017 & duracion_db <= 12 & sex == 2,col
