# Supplementary material for: Who is getting screened for diabetes according to body mass index and waist circumference categories in Peru? a pooled analysis of national surveys between 2015 and 2019
Source: PLoS One. 2021 Aug 27;16(8):e0256809. doi: 10.1371/journal.pone.0256809 (PMC8396776; doi:10.1371/journal.pone.0256809)
Supplement: S2 File — (R) [file pone.0256809.s012.R]

library(dplyr)
library(groupdata2)
library(ggplot2)
library(lme4)
library(survey)
library(reshape2)
library(ggrepel)
set.seed(123456789)


### READ ALL INDIVIDUAL DATASTES ###
####################################


setwd("D:/Box Sync/DHS/Peru")
#setwd("C:/Users/rcarrill/Box Sync/DHS/Peru")


### ENDES 2015
##################
endes2015 <- read.csv("ENDES2015.csv")


endes2015$duracion_db <- ifelse(endes2015$QS110U == 1, endes2015$QS110C,
                         ifelse(endes2015$QS110U == 2, endes2015$QS110C*12, NA))
endes2015$duracion_db[which(endes2015$QS109 == 0)] <- 0


attach(endes2015)
endes2015 <- data.frame(id                   = HHID,
                        psu                  = CONGLOMERADO,
                        stratum              = ESTRATO,
                        sample_weight_15more = PONDERACION,
                        sex                  = HV104,
                        age                  = HV105,
                        region               = HV024.x,
                        bmi                  = bmi,
                        height               = height,
                        weight               = weight,
                        waist                = NA,
                        sbp1                 = QS903S,
                        sbp2                 = QS905S,
                        dbp1                 = QS903D,
                        dbp2                 = QS905D,
                        self_diab            = QS109,
                        duracion_db          = duracion_db,
                        test_gluc            = QS107,
                        year                 = 2015)
detach(endes2015)
endes2015 <- endes2015[which(!is.na(endes2015$bmi)),]
endes2015 <- endes2015[which(!is.na(endes2015$test_gluc)),]
endes2015 <- endes2015[which(endes2015$age >= 35 & endes2015$age <= 70),]
summary(endes2015$age)


table(endes2015$test_gluc, useNA = c('always'))
endes2015$test_gluc[which(endes2015$test_gluc %in% c(2,8))] <- 0


endes2015$bmi_cat <- ifelse(endes2015$bmi < 25, 0, 
                     ifelse(endes2015$bmi >= 25 & endes2015$bmi < 30, 1, 
                     ifelse(endes2015$bmi >= 30, 2, NA)))
endes2015$bmi_cat <- factor(endes2015$bmi_cat,
                            levels = c(0,1,2),
                            labels = c("Normal", "Ov", "Ob"))
table(endes2015$bmi_cat, useNA = c("always"))


endes2015$central_ob <- NA


d.s                     <- svydesign(id = ~psu, strata = ~stratum, weights = ~sample_weight_15more, data = endes2015)   
proportions_2015_normal <- svyby(~bmi_cat=="Normal", by = ~test_gluc+region+sex, design = d.s, FUN = svyciprop, vartype = c('ci'), na.rm.all = T)
proportions_2015_ov     <- svyby(~bmi_cat=="Ov", by = ~test_gluc+region+sex, design = d.s, FUN = svyciprop, vartype = c('ci'), na.rm.all = T)
proportions_2015_ob     <- svyby(~bmi_cat=="Ob", by = ~test_gluc+region+sex, design = d.s, FUN = svyciprop, vartype = c('ci'), na.rm.all = T)
names(proportions_2015_normal) <- c("test_gluc", "region", "sex", "normal", "normal_l", "normal_u")
names(proportions_2015_ov)     <- c("test_gluc", "region", "sex", "ov", "ov_l", "ov_u")
names(proportions_2015_ob)     <- c("test_gluc", "region", "sex", "ob", "ob_l", "ob_u")
proportions_2015 <- merge(proportions_2015_normal,
                          proportions_2015_ov, 
                          by = c("test_gluc", "region", "sex"))

proportions_2015 <- merge(proportions_2015,
                          proportions_2015_ob, 
                          by = c("test_gluc", "region", "sex"))
proportions_2015 <- proportions_2015[which(proportions_2015$test_gluc == 1),]
proportions_2015$year <- 2015
rm(d.s, proportions_2015_normal, proportions_2015_ov, proportions_2015_ob)


d.s                     <- svydesign(id = ~psu, strata = ~stratum, weights = ~sample_weight_15more, data = endes2015)   
proportions_2015_normal <- svyby(~bmi_cat=="Normal", by = ~test_gluc+sex, design = d.s, FUN = svyciprop, vartype = c('ci'), na.rm.all = T)
proportions_2015_ov     <- svyby(~bmi_cat=="Ov", by = ~test_gluc+sex, design = d.s, FUN = svyciprop, vartype = c('ci'), na.rm.all = T)
proportions_2015_ob     <- svyby(~bmi_cat=="Ob", by = ~test_gluc+sex, design = d.s, FUN = svyciprop, vartype = c('ci'), na.rm.all = T)
names(proportions_2015_normal) <- c("test_gluc", "sex", "normal", "normal_l", "normal_u")
names(proportions_2015_ov)     <- c("test_gluc", "sex", "ov", "ov_l", "ov_u")
names(proportions_2015_ob)     <- c("test_gluc", "sex", "ob", "ob_l", "ob_u")
proportions_2015_nac <- merge(proportions_2015_normal,
                          proportions_2015_ov, 
                          by = c("test_gluc", "sex"))

proportions_2015_nac <- merge(proportions_2015_nac,
                          proportions_2015_ob, 
                          by = c("test_gluc", "sex"))
proportions_2015_nac <- proportions_2015_nac[which(proportions_2015_nac$test_gluc == 1),]
proportions_2015_nac$year <- 2015
rm(d.s, proportions_2015_normal, proportions_2015_ov, proportions_2015_ob)
####################################################################################################


### ENDES 2016 ###
##################
endes2016 <- read.csv("ENDES2016.csv")


endes2016$duracion_db <- ifelse(endes2016$QS110U == 1, endes2016$QS110C,
                         ifelse(endes2016$QS110U == 2, endes2016$QS110C*12, NA))
endes2016$duracion_db[which(endes2016$QS109 == 0)] <- 0


attach(endes2016)
endes2016 <- data.frame(id                   = HHID,
                        psu                  = CONGLOMERADO,
                        stratum              = ESTRATO,
                        sample_weight_15more = PONDERACION,
                        sex                  = HV104,
                        age                  = HV105,
                        region               = HV024,
                        bmi                  = bmi,
                        height               = height,
                        weight               = weight,
                        waist                = NA,
                        sbp1                 = QS903S,
                        sbp2                 = QS905S,
                        dbp1                 = QS903D,
                        dbp2                 = QS905D,
                        self_diab            = QS109,
                        duracion_db          = duracion_db,
                        test_gluc            = QS107,
                        year                 = 2016)
detach(endes2016)
endes2016 <- endes2016[which(!is.na(endes2016$bmi)),]
endes2016 <- endes2016[which(!is.na(endes2016$test_gluc)),]
endes2016 <- endes2016[which(endes2016$age >= 35 & endes2016$age <= 70),]
summary(endes2016$age)


table(endes2016$test_gluc, useNA = c('always'))
endes2016$test_gluc[which(endes2016$test_gluc %in% c(2,8))] <- 0


endes2016$bmi_cat <- ifelse(endes2016$bmi < 25, 0, 
                     ifelse(endes2016$bmi >= 25 & endes2016$bmi < 30, 1, 
                     ifelse(endes2016$bmi >= 30, 2, NA)))
endes2016$bmi_cat <- factor(endes2016$bmi_cat,
                            levels = c(0,1,2),
                            labels = c("Normal", "Ov", "Ob"))
table(endes2016$bmi_cat, useNA = c("always"))


endes2016$central_ob <- NA


d.s                     <- svydesign(id = ~psu, strata = ~stratum, weights = ~sample_weight_15more, data = endes2016)   
proportions_2016_normal <- svyby(~bmi_cat=="Normal", by = ~test_gluc+region+sex, design = d.s, FUN = svyciprop, vartype = c('ci'), na.rm.all = T)
proportions_2016_ov     <- svyby(~bmi_cat=="Ov", by = ~test_gluc+region+sex, design = d.s, FUN = svyciprop, vartype = c('ci'), na.rm.all = T)
proportions_2016_ob     <- svyby(~bmi_cat=="Ob", by = ~test_gluc+region+sex, design = d.s, FUN = svyciprop, vartype = c('ci'), na.rm.all = T)
names(proportions_2016_normal) <- c("test_gluc", "region", "sex", "normal", "normal_l", "normal_u")
names(proportions_2016_ov)     <- c("test_gluc", "region", "sex", "ov", "ov_l", "ov_u")
names(proportions_2016_ob)     <- c("test_gluc", "region", "sex", "ob", "ob_l", "ob_u")
proportions_2016 <- merge(proportions_2016_normal,
                          proportions_2016_ov, 
                          by = c("test_gluc", "region", "sex"))

proportions_2016 <- merge(proportions_2016,
                          proportions_2016_ob, 
                          by = c("test_gluc", "region", "sex"))
proportions_2016 <- proportions_2016[which(proportions_2016$test_gluc == 1),]
proportions_2016$year <- 2016
rm(d.s, proportions_2016_normal, proportions_2016_ov, proportions_2016_ob)


d.s                     <- svydesign(id = ~psu, strata = ~stratum, weights = ~sample_weight_15more, data = endes2016)   
proportions_2016_normal <- svyby(~bmi_cat=="Normal", by = ~test_gluc+sex, design = d.s, FUN = svyciprop, vartype = c('ci'), na.rm.all = T)
proportions_2016_ov     <- svyby(~bmi_cat=="Ov", by = ~test_gluc+sex, design = d.s, FUN = svyciprop, vartype = c('ci'), na.rm.all = T)
proportions_2016_ob     <- svyby(~bmi_cat=="Ob", by = ~test_gluc+sex, design = d.s, FUN = svyciprop, vartype = c('ci'), na.rm.all = T)
names(proportions_2016_normal) <- c("test_gluc", "sex", "normal", "normal_l", "normal_u")
names(proportions_2016_ov)     <- c("test_gluc", "sex", "ov", "ov_l", "ov_u")
names(proportions_2016_ob)     <- c("test_gluc", "sex", "ob", "ob_l", "ob_u")
proportions_2016_nac <- merge(proportions_2016_normal,
                              proportions_2016_ov, 
                              by = c("test_gluc", "sex"))

proportions_2016_nac <- merge(proportions_2016_nac,
                              proportions_2016_ob, 
                              by = c("test_gluc", "sex"))
proportions_2016_nac <- proportions_2016_nac[which(proportions_2016_nac$test_gluc == 1),]
proportions_2016_nac$year <- 2016
rm(d.s, proportions_2016_normal, proportions_2016_ov, proportions_2016_ob)
####################################################################################################


### ENDES 2017 ###
##################
endes2017 <- read.csv("ENDES2017.csv")


endes2017$duracion_db <- ifelse(endes2017$QS110U == 1, endes2017$QS110C,
                         ifelse(endes2017$QS110U == 2, endes2017$QS110C*12, NA))
endes2017$duracion_db[which(endes2017$QS109 == 0)] <- 0


attach(endes2017)
endes2017 <- data.frame(id                   = HHID,
                        psu                  = CONGLOMERADO,
                        stratum              = ESTRATO,
                        sample_weight_15more = PONDERACION,
                        sex                  = HV104,
                        age                  = HV105,
                        region               = HV024,
                        bmi                  = bmi,
                        height               = height,
                        weight               = weight,
                        waist                = NA,
                        sbp1                 = QS903S,
                        sbp2                 = QS905S,
                        dbp1                 = QS903D,
                        dbp2                 = QS905D,
                        self_diab            = QS109,
                        duracion_db          = duracion_db,
                        test_gluc            = QS107,
                        year                 = 2017)
detach(endes2017)
endes2017 <- endes2017[which(!is.na(endes2017$bmi)),]
endes2017 <- endes2017[which(!is.na(endes2017$test_gluc)),]
endes2017 <- endes2017[which(endes2017$age >= 35 & endes2017$age <= 70),]
summary(endes2017$age)


table(endes2017$test_gluc, useNA = c('always'))
endes2017$test_gluc[which(endes2017$test_gluc %in% c(2,8))] <- 0


endes2017$bmi_cat <- ifelse(endes2017$bmi < 25, 0, 
                     ifelse(endes2017$bmi >= 25 & endes2017$bmi < 30, 1, 
                     ifelse(endes2017$bmi >= 30, 2, NA)))
endes2017$bmi_cat <- factor(endes2017$bmi_cat,
                            levels = c(0,1,2),
                            labels = c("Normal", "Ov", "Ob"))
table(endes2017$bmi_cat, useNA = c("always"))


d.s                     <- svydesign(id = ~psu, strata = ~stratum, weights = ~sample_weight_15more, data = endes2017)   
proportions_2017_normal <- svyby(~bmi_cat=="Normal", by = ~test_gluc+region+sex, design = d.s, FUN = svyciprop, vartype = c('ci'), na.rm.all = T)
proportions_2017_ov     <- svyby(~bmi_cat=="Ov", by = ~test_gluc+region+sex, design = d.s, FUN = svyciprop, vartype = c('ci'), na.rm.all = T)
proportions_2017_ob     <- svyby(~bmi_cat=="Ob", by = ~test_gluc+region+sex, design = d.s, FUN = svyciprop, vartype = c('ci'), na.rm.all = T)
names(proportions_2017_normal) <- c("test_gluc", "region", "sex", "normal", "normal_l", "normal_u")
names(proportions_2017_ov)     <- c("test_gluc", "region", "sex", "ov", "ov_l", "ov_u")
names(proportions_2017_ob)     <- c("test_gluc", "region", "sex", "ob", "ob_l", "ob_u")
proportions_2017 <- merge(proportions_2017_normal,
                          proportions_2017_ov, 
                          by = c("test_gluc", "region", "sex"))

proportions_2017 <- merge(proportions_2017,
                          proportions_2017_ob, 
                          by = c("test_gluc", "region", "sex"))
proportions_2017 <- proportions_2017[which(proportions_2017$test_gluc == 1),]
proportions_2017$year <- 2017
rm(d.s, proportions_2017_normal, proportions_2017_ov, proportions_2017_ob)


endes2017$central_ob <- NA


d.s                     <- svydesign(id = ~psu, strata = ~stratum, weights = ~sample_weight_15more, data = endes2017)   
proportions_2017_normal <- svyby(~bmi_cat=="Normal", by = ~test_gluc+sex, design = d.s, FUN = svyciprop, vartype = c('ci'), na.rm.all = T)
proportions_2017_ov     <- svyby(~bmi_cat=="Ov", by = ~test_gluc+sex, design = d.s, FUN = svyciprop, vartype = c('ci'), na.rm.all = T)
proportions_2017_ob     <- svyby(~bmi_cat=="Ob", by = ~test_gluc+sex, design = d.s, FUN = svyciprop, vartype = c('ci'), na.rm.all = T)
names(proportions_2017_normal) <- c("test_gluc", "sex", "normal", "normal_l", "normal_u")
names(proportions_2017_ov)     <- c("test_gluc", "sex", "ov", "ov_l", "ov_u")
names(proportions_2017_ob)     <- c("test_gluc", "sex", "ob", "ob_l", "ob_u")
proportions_2017_nac <- merge(proportions_2017_normal,
                              proportions_2017_ov, 
                              by = c("test_gluc", "sex"))

proportions_2017_nac <- merge(proportions_2017_nac,
                              proportions_2017_ob, 
                              by = c("test_gluc", "sex"))
proportions_2017_nac <- proportions_2017_nac[which(proportions_2017_nac$test_gluc == 1),]
proportions_2017_nac$year <- 2017
rm(d.s, proportions_2017_normal, proportions_2017_ov, proportions_2017_ob)
####################################################################################################


### ENDES 2018 ###
##################
endes2018 <- read.csv("ENDES2018.csv")


endes2018$duracion_db <- ifelse(endes2018$QS110U == 1, endes2018$QS110C,
                         ifelse(endes2018$QS110U == 2, endes2018$QS110C*12, NA))
endes2018$duracion_db[which(endes2018$QS109 == 0)] <- 0


endes2018$QS907[which(endes2018$QS907 > 999)] <- NA


attach(endes2018)
endes2018 <- data.frame(id                   = HHID,
                        psu                  = CONGLOMERADO,
                        stratum              = ESTRATO,
                        sample_weight_15more = PONDERACION,
                        sex                  = HV104,
                        age                  = HV105,
                        region               = HV024,
                        bmi                  = bmi,
                        height               = height,
                        weight               = weight,
                        waist                = QS907,
                        sbp1                 = QS903S,
                        sbp2                 = QS905S,
                        dbp1                 = QS903D,
                        dbp2                 = QS905D,
                        self_diab            = QS109,
                        duracion_db          = duracion_db,
                        test_gluc            = QS107,
                        year                 = 2018)
detach(endes2018)
endes2018 <- endes2018[which(!is.na(endes2018$bmi)),]
endes2018 <- endes2018[which(!is.na(endes2018$test_gluc)),]
endes2018 <- endes2018[which(endes2018$age >= 35 & endes2018$age <= 70),]
summary(endes2018$age)


table(endes2018$test_gluc, useNA = c('always'))
endes2018$test_gluc[which(endes2018$test_gluc %in% c(2,8))] <- 0


endes2018$bmi_cat <- ifelse(endes2018$bmi < 25, 0, 
                     ifelse(endes2018$bmi >= 25 & endes2018$bmi < 30, 1, 
                     ifelse(endes2018$bmi >= 30, 2, NA)))
endes2018$bmi_cat <- factor(endes2018$bmi_cat,
                            levels = c(0,1,2),
                            labels = c("Normal", "Ov", "Ob"))
table(endes2018$bmi_cat, useNA = c("always"))


endes2018$central_ob <- ifelse(endes2018$waist >= 90 & endes2018$sex == 1, 1,
                        ifelse(endes2018$waist >= 80 & endes2018$sex == 2, 1, 
                        ifelse(endes2018$waist < 90 & endes2018$sex == 1, 0,
                        ifelse(endes2018$waist < 80 & endes2018$sex == 2, 0, NA))))
endes2018$central_ob <- factor(endes2018$central_ob, levels = c(0,1), labels = c("No", "Yes"))
table(endes2018$central_ob, useNA = c("always"))


d.s                     <- svydesign(id = ~psu, strata = ~stratum, weights = ~sample_weight_15more, data = endes2018)   
proportions_2018_normal <- svyby(~bmi_cat=="Normal", by = ~test_gluc+region+sex, design = d.s, FUN = svyciprop, vartype = c('ci'), na.rm.all = T)
proportions_2018_ov     <- svyby(~bmi_cat=="Ov", by = ~test_gluc+region+sex, design = d.s, FUN = svyciprop, vartype = c('ci'), na.rm.all = T)
proportions_2018_ob     <- svyby(~bmi_cat=="Ob", by = ~test_gluc+region+sex, design = d.s, FUN = svyciprop, vartype = c('ci'), na.rm.all = T)
names(proportions_2018_normal) <- c("test_gluc", "region", "sex", "normal", "normal_l", "normal_u")
names(proportions_2018_ov)     <- c("test_gluc", "region", "sex", "ov", "ov_l", "ov_u")
names(proportions_2018_ob)     <- c("test_gluc", "region", "sex", "ob", "ob_l", "ob_u")
proportions_2018 <- merge(proportions_2018_normal,
                          proportions_2018_ov, 
                          by = c("test_gluc", "region", "sex"))

proportions_2018 <- merge(proportions_2018,
                          proportions_2018_ob, 
                          by = c("test_gluc", "region", "sex"))
proportions_2018 <- proportions_2018[which(proportions_2018$test_gluc == 1),]
proportions_2018$year <- 2018
rm(d.s, proportions_2018_normal, proportions_2018_ov, proportions_2018_ob)


d.s                      <- svydesign(id = ~psu, strata = ~stratum, weights = ~sample_weight_15more, data = endes2018)   
proportions_2018_normal  <- svyby(~central_ob=="No", by = ~test_gluc+region+sex, design = d.s, FUN = svyciprop, vartype = c('ci'), na.rm.all = T)
proportions_2018_central <- svyby(~central_ob=="Yes", by = ~test_gluc+region+sex, design = d.s, FUN = svyciprop, vartype = c('ci'), na.rm.all = T)
names(proportions_2018_normal)  <- c("test_gluc", "region", "sex", "normal_central", "normal_central_l", "normal_central_u")
names(proportions_2018_central) <- c("test_gluc", "region", "sex", "central_obesity", "central_obesity_l", "central_obesity_u")
proportions_2018_central <- merge(proportions_2018_normal,
                                  proportions_2018_central, 
                                  by = c("test_gluc", "region", "sex"))

proportions_2018_central <- proportions_2018_central[which(proportions_2018_central$test_gluc == 1),]
proportions_2018_central$year <- 2018
rm(d.s, proportions_2018_normal)


d.s                     <- svydesign(id = ~psu, strata = ~stratum, weights = ~sample_weight_15more, data = endes2018)   
proportions_2018_normal <- svyby(~bmi_cat=="Normal", by = ~test_gluc+sex, design = d.s, FUN = svyciprop, vartype = c('ci'), na.rm.all = T)
proportions_2018_ov     <- svyby(~bmi_cat=="Ov", by = ~test_gluc+sex, design = d.s, FUN = svyciprop, vartype = c('ci'), na.rm.all = T)
proportions_2018_ob     <- svyby(~bmi_cat=="Ob", by = ~test_gluc+sex, design = d.s, FUN = svyciprop, vartype = c('ci'), na.rm.all = T)
names(proportions_2018_normal) <- c("test_gluc", "sex", "normal", "normal_l", "normal_u")
names(proportions_2018_ov)     <- c("test_gluc", "sex", "ov", "ov_l", "ov_u")
names(proportions_2018_ob)     <- c("test_gluc", "sex", "ob", "ob_l", "ob_u")
proportions_2018_nac <- merge(proportions_2018_normal,
                              proportions_2018_ov, 
                              by = c("test_gluc", "sex"))

proportions_2018_nac <- merge(proportions_2018_nac,
                              proportions_2018_ob, 
                              by = c("test_gluc", "sex"))
proportions_2018_nac <- proportions_2018_nac[which(proportions_2018_nac$test_gluc == 1),]
proportions_2018_nac$year <- 2018
rm(d.s, proportions_2018_normal, proportions_2018_ov, proportions_2018_ob)


d.s                     <- svydesign(id = ~psu, strata = ~stratum, weights = ~sample_weight_15more, data = endes2018)   
proportions_2018_no_central      <- svyby(~central_ob=="No", by = ~test_gluc+sex, design = d.s, FUN = svyciprop, vartype = c('ci'), na.rm.all = T)
proportions_2018_yes_central     <- svyby(~central_ob=="Yes", by = ~test_gluc+sex, design = d.s, FUN = svyciprop, vartype = c('ci'), na.rm.all = T)
names(proportions_2018_no_central) <- c("test_gluc", "sex", "normal_central", "normal_central_l", "normal_central_u")
names(proportions_2018_yes_central)     <- c("test_gluc", "sex", "central_obesity", "central_obesity_l", "central_obesity_u")
proportions_2018_central_nac <- merge(proportions_2018_no_central,
                                      proportions_2018_yes_central, 
                                      by = c("test_gluc", "sex"))
proportions_2018_central_nac <- proportions_2018_central_nac[which(proportions_2018_central_nac$test_gluc == 1),]
proportions_2018_central_nac$year <- 2018
rm(d.s, proportions_2018_no_central, proportions_2018_yes_central)
####################################################################################################


### ENDES 2019 ###
##################
endes2019 <- read.csv("ENDES2019.csv")


endes2019$duracion_db <- ifelse(endes2019$QS110U == 1, endes2019$QS110C,
                         ifelse(endes2019$QS110U == 2, endes2019$QS110C*12, NA))
endes2019$duracion_db[which(endes2019$QS109 == 0)] <- 0


endes2019$QS907[which(endes2019$QS907 > 999)] <- NA


attach(endes2019)
endes2019 <- data.frame(id                   = HHID,
                        psu                  = CONGLOMERADO,
                        stratum              = ESTRATO,
                        sample_weight_15more = PONDERACION,
                        sex                  = HV104,
                        age                  = HV105,
                        region               = HV024,
                        bmi                  = bmi,
                        height               = height,
                        weight               = weight,
                        waist                = QS907,
                        sbp1                 = QS903S,
                        sbp2                 = QS905S,
                        dbp1                 = QS903D,
                        dbp2                 = QS905D,
                        self_diab            = QS109,
                        duracion_db          = duracion_db,
                        test_gluc            = QS107,
                        year                 = 2019)
detach(endes2019)
endes2019 <- endes2019[which(!is.na(endes2019$bmi)),]
endes2019 <- endes2019[which(!is.na(endes2019$test_gluc)),]
endes2019 <- endes2019[which(endes2019$age >= 35 & endes2019$age <= 70),]
summary(endes2019$age)


table(endes2019$test_gluc, useNA = c('always'))
endes2019$test_gluc[which(endes2019$test_gluc %in% c(2,8))] <- 0


endes2019$bmi_cat <- ifelse(endes2019$bmi < 25, 0, 
                     ifelse(endes2019$bmi >= 25 & endes2019$bmi < 30, 1, 
                     ifelse(endes2019$bmi >= 30, 2, NA)))
endes2019$bmi_cat <- factor(endes2019$bmi_cat,
                            levels = c(0,1,2),
                            labels = c("Normal", "Ov", "Ob"))
table(endes2019$bmi_cat, useNA = c("always"))


endes2019$central_ob <- ifelse(endes2019$waist >= 90 & endes2019$sex == 1, 1,
                        ifelse(endes2019$waist >= 80 & endes2019$sex == 2, 1, 
                        ifelse(endes2019$waist < 90 & endes2019$sex == 1, 0,
                        ifelse(endes2019$waist < 80 & endes2019$sex == 2, 0, NA))))
endes2019$central_ob <- factor(endes2019$central_ob, levels = c(0,1), labels = c("No", "Yes"))
table(endes2019$central_ob, useNA = c("always"))


d.s                     <- svydesign(id = ~psu, strata = ~stratum, weights = ~sample_weight_15more, data = endes2019)   
proportions_2019_normal <- svyby(~bmi_cat=="Normal", by = ~test_gluc+region+sex, design = d.s, FUN = svyciprop, vartype = c('ci'), na.rm.all = T)
proportions_2019_ov     <- svyby(~bmi_cat=="Ov", by = ~test_gluc+region+sex, design = d.s, FUN = svyciprop, vartype = c('ci'), na.rm.all = T)
proportions_2019_ob     <- svyby(~bmi_cat=="Ob", by = ~test_gluc+region+sex, design = d.s, FUN = svyciprop, vartype = c('ci'), na.rm.all = T)
names(proportions_2019_normal) <- c("test_gluc", "region", "sex", "normal", "normal_l", "normal_u")
names(proportions_2019_ov)     <- c("test_gluc", "region", "sex", "ov", "ov_l", "ov_u")
names(proportions_2019_ob)     <- c("test_gluc", "region", "sex", "ob", "ob_l", "ob_u")
proportions_2019 <- merge(proportions_2019_normal,
                          proportions_2019_ov, 
                          by = c("test_gluc", "region", "sex"))

proportions_2019 <- merge(proportions_2019,
                          proportions_2019_ob, 
                          by = c("test_gluc", "region", "sex"))
proportions_2019 <- proportions_2019[which(proportions_2019$test_gluc == 1),]
proportions_2019$year <- 2019
rm(d.s, proportions_2019_normal, proportions_2019_ov, proportions_2019_ob)


d.s                      <- svydesign(id = ~psu, strata = ~stratum, weights = ~sample_weight_15more, data = endes2019)   
proportions_2019_normal  <- svyby(~central_ob=="No", by = ~test_gluc+region+sex, design = d.s, FUN = svyciprop, vartype = c('ci'), na.rm.all = T)
proportions_2019_central <- svyby(~central_ob=="Yes", by = ~test_gluc+region+sex, design = d.s, FUN = svyciprop, vartype = c('ci'), na.rm.all = T)
names(proportions_2019_normal)  <- c("test_gluc", "region", "sex", "normal_central", "normal_central_l", "normal_central_u")
names(proportions_2019_central) <- c("test_gluc", "region", "sex", "central_obesity", "central_obesity_l", "central_obesity_u")
proportions_2019_central <- merge(proportions_2019_normal,
                                  proportions_2019_central, 
                                  by = c("test_gluc", "region", "sex"))

proportions_2019_central <- proportions_2019_central[which(proportions_2019_central$test_gluc == 1),]
proportions_2019_central$year <- 2019
rm(d.s, proportions_2019_normal)


d.s                     <- svydesign(id = ~psu, strata = ~stratum, weights = ~sample_weight_15more, data = endes2019)   
proportions_2019_normal <- svyby(~bmi_cat=="Normal", by = ~test_gluc+sex, design = d.s, FUN = svyciprop, vartype = c('ci'), na.rm.all = T)
proportions_2019_ov     <- svyby(~bmi_cat=="Ov", by = ~test_gluc+sex, design = d.s, FUN = svyciprop, vartype = c('ci'), na.rm.all = T)
proportions_2019_ob     <- svyby(~bmi_cat=="Ob", by = ~test_gluc+sex, design = d.s, FUN = svyciprop, vartype = c('ci'), na.rm.all = T)
names(proportions_2019_normal) <- c("test_gluc", "sex", "normal", "normal_l", "normal_u")
names(proportions_2019_ov)     <- c("test_gluc", "sex", "ov", "ov_l", "ov_u")
names(proportions_2019_ob)     <- c("test_gluc", "sex", "ob", "ob_l", "ob_u")
proportions_2019_nac <- merge(proportions_2019_normal,
                              proportions_2019_ov, 
                              by = c("test_gluc", "sex"))

proportions_2019_nac <- merge(proportions_2019_nac,
                              proportions_2019_ob, 
                              by = c("test_gluc", "sex"))
proportions_2019_nac <- proportions_2019_nac[which(proportions_2019_nac$test_gluc == 1),]
proportions_2019_nac$year <- 2019
rm(d.s, proportions_2019_normal, proportions_2019_ov, proportions_2019_ob)


d.s                     <- svydesign(id = ~psu, strata = ~stratum, weights = ~sample_weight_15more, data = endes2019)   
proportions_2019_no_central      <- svyby(~central_ob=="No", by = ~test_gluc+sex, design = d.s, FUN = svyciprop, vartype = c('ci'), na.rm.all = T)
proportions_2019_yes_central     <- svyby(~central_ob=="Yes", by = ~test_gluc+sex, design = d.s, FUN = svyciprop, vartype = c('ci'), na.rm.all = T)
names(proportions_2019_no_central) <- c("test_gluc", "sex", "normal_central", "normal_central_l", "normal_central_u")
names(proportions_2019_yes_central)     <- c("test_gluc", "sex", "central_obesity", "central_obesity_l", "central_obesity_u")
proportions_2019_central_nac <- merge(proportions_2019_no_central,
                                      proportions_2019_yes_central, 
                                      by = c("test_gluc", "sex"))
proportions_2019_central_nac <- proportions_2019_central_nac[which(proportions_2019_central_nac$test_gluc == 1),]
proportions_2019_central_nac$year <- 2019
rm(d.s, proportions_2019_no_central, proportions_2019_yes_central)
####################################################################################################


all_endes <- rbind(
  endes2015,
  endes2016,
  endes2017,
  endes2018,
  endes2019
)
foreign::write.dta(all_endes, paste0("C:/Users/rcarrill/Box Sync/DHS/_Analysis/Glucose tests by BMI/all_endes_", 
                                     Sys.Date(), 
                                     ".dta"))
dim(all_endes)
#prop.table(table(all_endes$year))
#prop.table(table(all_endes$sex))
#summary(all_endes$age);sd(all_endes$age)


all_proportions_nac <- rbind(
  proportions_2015_nac,
  proportions_2016_nac,
  proportions_2017_nac,
  proportions_2018_nac,
  proportions_2019_nac
)


all_proportions_central_nac <- rbind(
  proportions_2018_central_nac,
  proportions_2019_central_nac
)


all_proportions <- rbind(
  proportions_2015,
  proportions_2016,
  proportions_2017,
  proportions_2018,
  proportions_2019
)


all_proportions_central <- rbind(
  proportions_2018_central,
  proportions_2019_central
)


all_proportions$region <- ifelse(all_proportions$region == 1, "Amazonas",
                          ifelse(all_proportions$region == 2, "Ancash",
                          ifelse(all_proportions$region == 3, "Apurimac",
                          ifelse(all_proportions$region == 4, "Arequipa",
                          ifelse(all_proportions$region == 5, "Ayacucho",
                          ifelse(all_proportions$region == 6, "Cajamarca",
                          ifelse(all_proportions$region == 7, "Callao",
                          ifelse(all_proportions$region == 8, "Cusco",
                          ifelse(all_proportions$region == 9, "Huancavelica",
                          ifelse(all_proportions$region == 10, "Huanuco",
                          ifelse(all_proportions$region == 11, "Ica",
                          ifelse(all_proportions$region == 12, "Junin",
                          ifelse(all_proportions$region == 13, "La Libertad",
                          ifelse(all_proportions$region == 14, "Lambayeque",
                          ifelse(all_proportions$region == 15, "Lima", 
                          ifelse(all_proportions$region == 16, "Loreto",
                          ifelse(all_proportions$region == 17, "Madre de Dios",
                          ifelse(all_proportions$region == 18, "Moquegua",
                          ifelse(all_proportions$region == 19, "Pasco",
                          ifelse(all_proportions$region == 20, "Piura",
                          ifelse(all_proportions$region == 21, "Puno",
                          ifelse(all_proportions$region == 22, "San Martin",
                          ifelse(all_proportions$region == 23, "Tacna",
                          ifelse(all_proportions$region == 24, "Tumbes",
                          ifelse(all_proportions$region == 25, "Ucayali", NA)))))))))))))))))))))))))


all_proportions_central$region <- ifelse(all_proportions_central$region == 1, "Amazonas",
                                  ifelse(all_proportions_central$region == 2, "Ancash",
                                  ifelse(all_proportions_central$region == 3, "Apurimac",
                                  ifelse(all_proportions_central$region == 4, "Arequipa",
                                  ifelse(all_proportions_central$region == 5, "Ayacucho",
                                  ifelse(all_proportions_central$region == 6, "Cajamarca",
                                  ifelse(all_proportions_central$region == 7, "Callao",
                                  ifelse(all_proportions_central$region == 8, "Cusco",
                                  ifelse(all_proportions_central$region == 9, "Huancavelica",
                                  ifelse(all_proportions_central$region == 10, "Huanuco",
                                  ifelse(all_proportions_central$region == 11, "Ica",
                                  ifelse(all_proportions_central$region == 12, "Junin",
                                  ifelse(all_proportions_central$region == 13, "La Libertad",
                                  ifelse(all_proportions_central$region == 14, "Lambayeque",
                                  ifelse(all_proportions_central$region == 15, "Lima", 
                                  ifelse(all_proportions_central$region == 16, "Loreto",
                                  ifelse(all_proportions_central$region == 17, "Madre de Dios",
                                  ifelse(all_proportions_central$region == 18, "Moquegua",
                                  ifelse(all_proportions_central$region == 19, "Pasco",
                                  ifelse(all_proportions_central$region == 20, "Piura",
                                  ifelse(all_proportions_central$region == 21, "Puno",
                                  ifelse(all_proportions_central$region == 22, "San Martin",
                                  ifelse(all_proportions_central$region == 23, "Tacna",
                                  ifelse(all_proportions_central$region == 24, "Tumbes",
                                  ifelse(all_proportions_central$region == 25, "Ucayali", NA)))))))))))))))))))))))))


### FIGURE 1 ###
################
pdf(paste0("C:/Users/rcarrill/Box Sync/DHS/_Analysis/Glucose tests by BMI/02.Figures/Fig1_Time_trends_national_by_sex_", Sys.Date(), ".pdf"),
    width = 8, height = 5)
df <- melt(all_proportions_nac[,c(1,2,12,3,6,9)], id.vars = c("test_gluc", "sex", "year"))
df$sex <- factor(df$sex, levels = c(1,2), labels = c("Men","Women"))
levels(df$variable)[levels(df$variable) == "normal"] <- "Normal"
levels(df$variable)[levels(df$variable) == "ov"] <- "Overweight"
levels(df$variable)[levels(df$variable) == "ob"] <- "Obesity"
ggplot(data = df,
       aes(x = year, 
           y = 100*value, 
           colour = variable, 
           group = variable,
           label = round(100*value, 0))) +
  geom_point(size = 2) +
  geom_line(size = 1) +
  geom_text_repel() +
  scale_colour_manual("BMI", 
                      values = c("green", "orange", "red")) +
  facet_wrap(~sex) +
  theme_light() +
  labs(
    y = "Among all those who had a glucose test the last year, \n the % in each BMI category",
    x = "Year"
  ) +
  ylim(10, 60)
dev.off()
rm(df)
####################################################################################################


### FIGURE 2 ###
################
pdf(paste0("C:/Users/rcarrill/Box Sync/DHS/_Analysis/Glucose tests by BMI/02.Figures/Fig2_Time_trends_national_central_by_sex_", Sys.Date(), ".pdf"),
    width = 8, height = 5)
df <- melt(all_proportions_central_nac[,c(1,2,9,3,6)], id.vars = c("test_gluc", "sex", "year"))
df$sex <- factor(df$sex, levels = c(1,2), labels = c("Men","Women"))
levels(df$variable)[levels(df$variable) == "normal_central"]  <- "No central obesity"
levels(df$variable)[levels(df$variable) == "central_obesity"] <- "Central obesity"
ggplot(data = df,
       aes(x = as.character(year), 
           y = 100*value, 
           colour = variable, 
           group = variable,
           label = round(100*value, 0))) +
  geom_point(size = 2) +
  geom_line(size = 1) +
  geom_text_repel() +
  scale_colour_manual("Waist circumference", 
                      values = c("green", "red")) +
  facet_wrap(~sex) +
  theme_light() +
  labs(
    y = "Among all those who had a glucose test the last year, \n the % in each waist circumference category",
    x = "Year"
  ) +
  ylim(00, 100)
dev.off()
rm(df)
####################################################################################################


### FIGURE 3A AND 3B ###
########################
pdf(paste0("C:/Users/rcarrill/Box Sync/DHS/_Analysis/Glucose tests by BMI/02.Figures/Fig3B_Time_trends_women_by_region_", Sys.Date(), ".pdf"),
    width = 16, height = 8)
df <- melt(all_proportions[,c(1,2,3,4,7,10,13)], id.vars = c("test_gluc", "region", "sex", "year"))
levels(df$variable)[levels(df$variable) == "normal"] <- "Normal"
levels(df$variable)[levels(df$variable) == "ov"] <- "Overweight"
levels(df$variable)[levels(df$variable) == "ob"] <- "Obesity"
ggplot(data = df[which(df$sex == 2),],
       aes(x = year, 
           y = 100*value, 
           colour = variable, 
           group = variable,
           label = round(100*value, 0))) +
  geom_point(size = 2) +
  geom_line(size = 1) +
  geom_text_repel() +
  scale_colour_manual("BMI", 
                      values = c("green", "orange", "red")) +
  facet_wrap(~region) +
  theme_light() +
  labs(
    y = "Among all those who had a glucose test the last year, the % in each BMI category",
    x = "Year"
  ) +
  ylim(0, 80)
dev.off()


pdf(paste0("C:/Users/rcarrill/Box Sync/DHS/_Analysis/Glucose tests by BMI/02.Figures/Fig3A_Time_trends_men_by_region_", Sys.Date(), ".pdf"),
    width = 16, height = 8)
ggplot(data = df[which(df$sex == 1),],
       aes(x = year, 
           y = 100*value, 
           colour = variable, 
           group = variable,
           label = round(100*value, 0))) +
  geom_point(size = 2) +
  geom_line(size = 1) +
  geom_text_repel() +
  scale_colour_manual("BMI", 
                      values = c("green", "orange", "red")) +
  facet_wrap(~region) +
  theme_light() +
  labs(
    y = "Among all those who had a glucose test the last year, the % in each BMI category",
    x = "Year"
  ) +
  ylim(0, 80)
dev.off()
rm(df)
####################################################################################################


### FIGURE 4A AND 4B ###
########################
pdf(paste0("C:/Users/rcarrill/Box Sync/DHS/_Analysis/Glucose tests by BMI/02.Figures/Fig4B_Time_trends_central_women_by_region_", Sys.Date(), ".pdf"),
    width = 16, height = 8)
df <- melt(all_proportions_central[,c(1,2,3,10,4,7)], id.vars = c("test_gluc", "region", "sex", "year"))
levels(df$variable)[levels(df$variable) == "normal_central"]  <- "No central obesity"
levels(df$variable)[levels(df$variable) == "central_obesity"] <- "Central obesity"
ggplot(data = df[which(df$sex == 2),],
       aes(x = as.character(year), 
           y = 100*value, 
           colour = variable, 
           group = variable,
           label = round(100*value, 0))) +
  geom_point(size = 2) +
  geom_line(size = 1) +
  geom_text_repel() +
  scale_colour_manual("Waist circumference", 
                      values = c("green", "red")) +
  facet_wrap(~region) +
  theme_light() +
  labs(
    y = "Among all those who had a glucose test the last year, the % in each waist circumference category",
    x = "Year"
  ) +
  ylim(0, 100)
dev.off()


pdf(paste0("C:/Users/rcarrill/Box Sync/DHS/_Analysis/Glucose tests by BMI/02.Figures/Fig4A_Time_trends_central_men_by_region_", Sys.Date(), ".pdf"),
    width = 16, height = 8)
ggplot(data = df[which(df$sex == 1),],
       aes(x = as.character(year), 
           y = 100*value, 
           colour = variable, 
           group = variable,
           label = round(100*value, 0))) +
  geom_point(size = 2) +
  geom_line(size = 1) +
  geom_text_repel() +
  scale_colour_manual("Waist circumference", 
                      values = c("green", "red")) +
  facet_wrap(~region) +
  theme_light() +
  labs(
    y = "Among all those who had a glucose test the last year, the % in each Waist circumference category",
    x = "Year"
  ) +
  ylim(0, 100)
dev.off()
rm(df)
####################################################################################################


### REGRESSION MODEL ###
########################
#svyset psu [pweight = sample_weight_15more], strata(stratum)
#meglm test_gluc i.bmi_cat##c.year_c age i.sex || region:, family(poisson) link(log) eform
#all_endes$year_c <- all_endes$year - 2017
#model<- glmer(
#          test_gluc ~ 
#            bmi_cat*year_c +
#            sex +
#            age +
#            (1 | region),
#          family = "poisson",
#          data = all_endes
#        )
#exp(fixef(model))
#exp(confint.merMod(model))
####################################################################################################


### FIGURE 5 ###
################
d.s           <- svydesign(id = ~psu, strata = ~stratum, weights = ~sample_weight_15more, data = endes2015[which(endes2015$duracion_db <= 12),])   
possitive2015 <- svyby(~self_diab, by = ~test_gluc+bmi_cat+sex, design = d.s, FUN = svyciprop, vartype = c('ci'), na.rm.all = T)
possitive2015$year <- 2015


d.s           <- svydesign(id = ~psu, strata = ~stratum, weights = ~sample_weight_15more, data = endes2016[which(endes2016$duracion_db <= 12),])   
possitive2016 <- svyby(~self_diab, by = ~test_gluc+bmi_cat+sex, design = d.s, FUN = svyciprop, vartype = c('ci'), na.rm.all = T)
possitive2016$year <- 2016


d.s           <- svydesign(id = ~psu, strata = ~stratum, weights = ~sample_weight_15more, data = endes2017[which(endes2017$duracion_db <= 12),])   
possitive2017 <- svyby(~self_diab, by = ~test_gluc+bmi_cat+sex, design = d.s, FUN = svyciprop, vartype = c('ci'), na.rm.all = T)
possitive2017$year <- 2017


all_possitive <- rbind(
  possitive2015,
  possitive2016,
  possitive2017
)
all_possitive <- all_possitive[which(all_possitive$test_gluc == 1), ]
all_possitive$sex <- factor(all_possitive$sex, levels = c(1,2), labels = c("Men", "Women"))


levels(all_possitive$bmi_cat)[levels(all_possitive$bmi_cat) == "Normal"] <- "Normal"
levels(all_possitive$bmi_cat)[levels(all_possitive$bmi_cat) == "Ov"] <- "Overweight"
levels(all_possitive$bmi_cat)[levels(all_possitive$bmi_cat) == "Ob"] <- "Obesity"


pdf(paste0("C:/Users/rcarrill/Box Sync/DHS/_Analysis/Glucose tests by BMI/02.Figures/Fig5_Time_trends_national_by_sex_possitive_proportion_", Sys.Date(), ".pdf"),
    width = 8, height = 5)
ggplot(data = all_possitive,
       aes(x = as.character(year),
           y = 100*self_diab,
           colour = bmi_cat,
           group = bmi_cat,
           label = round(100*self_diab, 2))) +
  geom_point(size = 3) +
  geom_line(size = 1) +
  geom_text_repel() +
  scale_colour_manual("BMI",
                      values = c("green", "orange", "red")) +
  facet_wrap(~sex) +
  labs(
    y = "Among people with a glucose test in the last year, \n the percentage who tested positive (self-reported diabetes diagnosis) \n in each BMI category",
    x = ""
  ) +
  theme_light() +
  ylim(2, 6)
dev.off()
####################################################################################################


### SUPPLEMENTARY TABLES ###
############################


all_proportions_nac$sex <- factor(all_proportions_nac$sex, levels = c(1,2), labels = c("Men", "Women"))
names(all_proportions_nac) <- c("test_gluc", "Sex", "Normal weight", 
                                "Normal weight lower limit", "Normal weight upper limit",
                                "Overweight", "Overweight lower limit", "Overweight upper limit", 
                                "Obesity", "Obesity lower limit", "Obesity upper limit", "Year")
head(all_proportions_nac)
write.csv(all_proportions_nac[,c(12, 2:11)],
          paste0("C:/Users/rcarrill/Box Sync/DHS/_Analysis/Glucose tests by BMI/03.Supplementary Materials/_Tables/all_proprtions_nac_", Sys.Date(), ".csv"),
          row.names = FALSE)


all_proportions_central_nac$sex <- factor(all_proportions_central_nac$sex, levels = c(1,2), labels = c("Men", "Women"))
names(all_proportions_central_nac) <- c("test_gluc", "Sex", "Normal waist circumference", 
                                        "Normal waist circumference lower limit", 
                                        "Normal waist circumference upper limit",
                                        "Central obesity", "Central obesity lower limit", 
                                        "Central obesity upper limit", "Year")
head(all_proportions_central_nac)
write.csv(all_proportions_central_nac[,c(9, 2:8)],
          paste0("C:/Users/rcarrill/Box Sync/DHS/_Analysis/Glucose tests by BMI/03.Supplementary Materials/_Tables/all_proprtions_central_nac_", Sys.Date(), ".csv"),
          row.names = FALSE)


all_proportions$sex <- factor(all_proportions$sex, levels = c(1,2), labels = c("Men", "Women"))
names(all_proportions) <- c("test_gluc", "Region", "Sex", "Normal weight", 
                                "Normal weight lower limit", "Normal weight upper limit",
                                "Overweight", "Overweight lower limit", "Overweight upper limit", 
                                "Obesity", "Obesity lower limit", "Obesity upper limit", "Year")
head(all_proportions)
write.csv(all_proportions[,c(13, 2:12)],
          paste0("C:/Users/rcarrill/Box Sync/DHS/_Analysis/Glucose tests by BMI/03.Supplementary Materials/_Tables/all_proprtions_", Sys.Date(), ".csv"),
          row.names = FALSE)


all_proportions_central$sex <- factor(all_proportions_central$sex, levels = c(1,2), labels = c("Men", "Women"))
names(all_proportions_central) <- c("test_gluc", "Region", "Sex", "Normal waist circumference", 
                                    "Normal waist circumference lower limit", 
                                    "Normal waist circumference upper limit",
                                    "Central obesity", "Central obesity lower limit", 
                                    "Central obesity upper limit", "Year")
head(all_proportions_central)
write.csv(all_proportions_central[,c(10, 2:9)],
          paste0("C:/Users/rcarrill/Box Sync/DHS/_Analysis/Glucose tests by BMI/03.Supplementary Materials/_Tables/all_proprtions_central_", Sys.Date(), ".csv"),
          row.names = FALSE)


names(all_possitive) <- c("test_gluc", "BMI category", "Sex", 
                          "Frequency self-reported diabetes", 
                          "Frequency lower limit", "Frequency upper limit",
                          "year")
head(all_possitive)
write.csv(all_possitive[,c(7, 2:6)],
          paste0("C:/Users/rcarrill/Box Sync/DHS/_Analysis/Glucose tests by BMI/03.Supplementary Materials/_Tables/all_possitive_", Sys.Date(), ".csv"),
          row.names = FALSE)
####################################################################################################
